# Supplementary material for: Preharvest Mandarin Rind Disorder: Insights into Varietal Differences and Preharvest Treatments Effects on Postharvest Quality
Source: Plants (Basel). 2024 Apr 9;13(8):1040. doi: 10.3390/plants13081040 (PMC11053722; doi:10.3390/plants13081040)
Supplement: Supplementary file 1 [file plants-13-01040-s001.zip]

Archive with 1 entries (1 files):
- plants-2905911-supplementary.pdf
